# Supplementary material for: UK Chickpea Consumption Doubled from 2008/09–2018/19
Source: Nutrients. 2023 Nov 15;15(22):4784. doi: 10.3390/nu15224784 (PMC10675415; doi:10.3390/nu15224784)
Supplement: Supplementary file 1 [file nutrients-15-04784-s001.zip]

Archive with 1 entries (1 files):
- nutrients-2701914-supplementary.pdf
